# Supplementary material for: Unconventional Edible Plants of the Amazon: Bioactive Compounds, Health Benefits, Challenges, and Future Trends
Source: Foods. 2024 Sep 15;13(18):2925. doi: 10.3390/foods13182925 (PMC11431067; doi:10.3390/foods13182925)
Supplement: Supplementary file 1 [file foods-13-02925-s001.zip]

Archive with 1 entries (1 files):
- foods-3189066-supplementary.pdf
